# Supplementary material for: Heat stress exposure cause alterations in intestinal microbiota, transcriptome, and metabolome of broilers
Source: Front Microbiol. 2023 Sep 19;14:1244004. doi: 10.3389/fmicb.2023.1244004 (PMC10547010; doi:10.3389/fmicb.2023.1244004)
Supplement: Supplementary file 1 [file Table_1.XLS]

## Sheet: Sheet1
Table S1 Analysed nutrient compositions in the experimental diets (g/kg)
Nutrient composition	1-21 days	22-42 days
Ca	10.1	10.4
Available P	4.6	4.8
Crude protein	214.2	204.6
Arg	12.6	11.3
His	3.5	4
Leu	12.1	13.2
Lys	12.2	11.8
Met	3.5	3.8
Phe	7.2	7.7
Tyr	2	1.5
Met + Cys	7.1	6.9
