# Supplementary material for: Heat stress exposure cause alterations in intestinal microbiota, transcriptome, and metabolome of broilers
Source: Front Microbiol. 2023 Sep 19;14:1244004. doi: 10.3389/fmicb.2023.1244004 (PMC10547010; doi:10.3389/fmicb.2023.1244004)
Supplement: Supplementary file 2 [file Table_2.XLS]

## Sheet: Sheet1
Table S2 Original data of growth performance
Group	Sample	28 d Body weight, g	42 d Body weight, g	ADG, g/bird	Total feed, g	Surplus feed, g	Feed intake, g	ADFI, g/bird	FCR
CON	CON 1	1744.18	2896.2	82.2871	3500	1133.6	2366.4	169.028	2.05413
	CON 2	1704.16	2907.11	85.925	3500	1102.27	2397.73	171.267	1.99321
	CON 3	1665.37	2930.42	90.3607	3500	1181.67	2318.32	165.595	1.8326
	CON 4	1679.23	2884.83	86.1144	3500	1495.56	2004.44	143.174	1.6626
	CON 5	1859.15	2900.32	74.3691	3500	1139.18	2360.82	168.63	2.26747
	CON 6	1665.14	2936.63	90.8201	3500	691.572	2808.43	200.602	2.20878
	CON 7	1690.62	2935.39	88.9123	3500	1004.02	2495.98	178.284	2.00517
	CON 8	1628.7	2899.04	90.7385	3500	1365.59	2134.41	152.458	1.68019
HS	HS 1	1573.29	2639.88	76.185	3500	1398.57	2101.43	150.102	1.97023
	HS 2	1628.53	2600.93	69.4571	3500	1447.71	2052.29	146.592	2.11054
	HS 3	1683.73	2733.71	74.9986	3500	1305.68	2194.32	156.737	2.08987
	HS 4	1692.54	2640.59	67.7179	3500	1236.97	2263.03	161.645	2.38703
	HS 5	1556.34	2650.35	78.1434	3500	1774.4	1725.6	123.257	1.57732
	HS 6	1542.04	2677.82	81.1268	3500	1273.41	2226.59	159.042	1.96041
	HS 7	1602.43	2639.72	74.0926	3500	1606.79	1893.21	135.229	1.82514
	HS 8	1749.24	2682.39	66.6539	3500	1028.31	2471.69	176.549	2.64874
