# Supplementary material for: Heat stress exposure cause alterations in intestinal microbiota, transcriptome, and metabolome of broilers
Source: Front Microbiol. 2023 Sep 19;14:1244004. doi: 10.3389/fmicb.2023.1244004 (PMC10547010; doi:10.3389/fmicb.2023.1244004)
Supplement: Supplementary file 3 [file Table_3.XLS]

## Sheet: Table S3 Differential genes Inf
Table S3 Differential genes information
Gene_id	Gene name	Log2FC(HS/CON)	Padjust	Regulate
ENSGALG00000048441		-9.37516	1.60096e-14	down
ENSGALG00000048452		-5.28504	2.78779e-10	down
ENSGALG00000016805	SULT1C3	-1.14374	6.90776e-06	down
ENSGALG00000004832	RBM41	-7.70809	1.09043e-05	down
ENSGALG00000044599	LOC776067	-1.40356	0.000129917	down
ENSGALG00000032359		-2.51841	0.000574635	down
ENSGALG00000038672	ATPIF1	-1.47443	0.001903	down
ENSGALG00000049747		-1.31827	0.00214522	down
ENSGALG00000054099	INPP5J	-1.16632	0.00232457	down
ENSGALG00000005204	GSTT1L	-1.12738	0.0028723	down
ENSGALG00000053197		-1.72161	0.00656628	down
ENSGALG00000030007		-1.17684	0.0128407	down
ENSGALG00000055104		-2.52277	0.0162158	down
ENSGALG00000049486		-2.03137	0.0180088	down
ENSGALG00000043909	MSMB	-2.56449	0.0384126	down
ENSGALG00000051367		-6.07944	0.0384126	down
ENSGALG00000027247	EOMES	-1.45525	0.0408464	down
ENSGALG00000052177		-2.45985	0.0418553	down
ENSGALG00000023709	LOC417192	9.45441	4.06958e-09	up
ENSGALG00000006202	SCNN1B	2.20604	5.42698e-07	up
ENSGALG00000027874	CHAC1	1.73394	2.04219e-06	up
ENSGALG00000013722	SEMA3B	1.81398	2.04219e-06	up
ENSGALG00000009700	PDK4	1.46147	2.32141e-06	up
ENSGALG00000045115		1.53351	2.95044e-05	up
ENSGALG00000006835	TNNC2	2.6588	0.000129917	up
ENSGALG00000019157	SMPX	1.51262	0.000154328	up
ENSGALG00000032282	CALB1	2.25067	0.000156645	up
ENSGALG00000021627	IFI27L2	2.11023	0.000209688	up
ENSGALG00000038540	ZBTB32	1.96292	0.000443705	up
ENSGALG00000041266	CNN1	1.82648	0.000461987	up
ENSGALG00000040342	ADAMTS1	1.01984	0.000529014	up
ENSGALG00000007381		1.31968	0.000626997	up
ENSGALG00000028318	CDKN1A	1.85404	0.00107677	up
ENSGALG00000006343	ACTA2	1.01543	0.00142337	up
ENSGALG00000027165	RSFR	1.32701	0.00146328	up
ENSGALG00000014585	CCL26	1.56916	0.00159936	up
ENSGALG00000047380		1.2373	0.00286482	up
ENSGALG00000015366	MAT2A	1.67155	0.00347016	up
ENSGALG00000004771	C1QB	1.11677	0.00389126	up
ENSGALG00000032428	LOC100858381	3.37518	0.00411555	up
ENSGALG00000006270	SCNN1G	1.99961	0.00411555	up
ENSGALG00000025764	FKBP10	1.30585	0.00414222	up
ENSGALG00000044940	GCNT3	1.36201	0.00429631	up
ENSGALG00000003433	DPEP2	1.20861	0.00638512	up
ENSGALG00000042001	LOC422513	1.655	0.00638512	up
ENSGALG00000052514		1.8433	0.00671379	up
ENSGALG00000002103	TPPP3	1.43994	0.00677607	up
ENSGALG00000015382	CHRNA6	2.39497	0.00710829	up
ENSGALG00000032220	ELN	1.14399	0.00768887	up
ENSGALG00000014603	C1S	1.44747	0.0079746	up
ENSGALG00000045085	IFIT5	1.66428	0.0079746	up
ENSGALG00000053117		4.6492	0.0084561	up
ENSGALG00000041459	DDIT4	1.25902	0.0084561	up
ENSGALG00000023542	ALPL	1.57383	0.00869482	up
ENSGALG00000015148	ANXA1	1.01204	0.0116045	up
ENSGALG00000043662	NDRG4	1.31022	0.0127961	up
ENSGALG00000003015	SERPINF1	1.14301	0.0129552	up
ENSGALG00000047383	WISP2	1.16319	0.0129552	up
ENSGALG00000032087	MC5R	1.09253	0.0129552	up
ENSGALG00000011220	SLC25A29	1.6819	0.0131256	up
ENSGALG00000029764	RXFP2	1.19351	0.0132507	up
ENSGALG00000011708	MYLK	1.0716	0.0132507	up
ENSGALG00000001343	LAMB3	3.09036	0.0134585	up
ENSGALG00000006756	LBP	1.86444	0.0146422	up
ENSGALG00000003283	COMP	1.60969	0.0153102	up
ENSGALG00000001709	MUSTN1	1.51069	0.0153769	up
ENSGALG00000034078	GLT8D2	1.66672	0.0162158	up
ENSGALG00000006217	S100B	1.05584	0.0182552	up
ENSGALG00000023692		2.23523	0.0186679	up
ENSGALG00000008589	GPR1	1.14554	0.0199928	up
ENSGALG00000005120	FBLN2	1.12292	0.0207875	up
ENSGALG00000048486	TMEM213	1.68917	0.0215405	up
ENSGALG00000003196	RNASE6	1.04371	0.0239079	up
ENSGALG00000052092		1.85942	0.0253603	up
ENSGALG00000033932	BF1	1.03903	0.0253603	up
ENSGALG00000047594	U2	1.41579	0.0253603	up
ENSGALG00000028256	CCL19	1.1747	0.0253603	up
ENSGALG00000046863		2.16994	0.0253603	up
ENSGALG00000029669	C1QC	1.01586	0.0274676	up
ENSGALG00000015895	HTR1B	1.44668	0.0276474	up
ENSGALG00000011271	LUM	1.07975	0.0282533	up
ENSGALG00000045671		1.23913	0.0292929	up
ENSGALG00000028005	GADD45G	1.02938	0.0297506	up
ENSGALG00000012542	RASD2	1.42122	0.030161	up
ENSGALG00000011799	HEBP1	1.45734	0.0352469	up
ENSGALG00000011086	ACTA1	1.49494	0.0385063	up
ENSGALG00000026970	LOC770612	1.09244	0.0399078	up
ENSGALG00000048929		3.85337	0.0399078	up
ENSGALG00000000720	GBP1	1.14554	0.0399078	up
ENSGALG00000002105	FOXI1	1.0938	0.0399248	up
ENSGALG00000000927	ANGPTL2	1.20355	0.0447046	up
ENSGALG00000004290	ANGPTL1	1.04062	0.0457942	up
ENSGALG00000023772	HSPB7	1.35776	0.0462346	up
ENSGALG00000009479	SAMD9L	1.46978	0.0462346	up
ENSGALG00000000871	ART1	2.01414	0.0462346	up
ENSGALG00000040787	FAM193B	1.36869	0.047789	up
