# Supplementary material for: Heat stress exposure cause alterations in intestinal microbiota, transcriptome, and metabolome of broilers
Source: Front Microbiol. 2023 Sep 19;14:1244004. doi: 10.3389/fmicb.2023.1244004 (PMC10547010; doi:10.3389/fmicb.2023.1244004)
Supplement: Supplementary file 4 [file Table_4.XLS]

## Sheet: Sheet1
Table S4 Primer information
Gene	Primer sequence (5’-3’)	DNA fragment, bp
β-actin	F: GCCCTGGCACCTAGCACAATG	129
	R: CTCCTGCTTGCTGATCCACATCTG
PDK4	F: GAAAAGCCCAGATGACCAAA	190
	R: AATGCGGCTCATGTAAAAGC
CHAC1	F: GCCTGTGCCACTCAGAGAAAGC	85
	R: CTGGAGCCCTGCAAGAAGTTGTC
EOMES	F: ACAACAAGGGAGCCAACAACAAC	107
	R: CTCAACGCCATCTTCAGTCACTTC
SULT1C3	F: TGGAACTTCAAAGCCAGACC	198
	R: CAGGCCTGAGTATCCGAGAG
