# Supplementary material for: Heat stress exposure cause alterations in intestinal microbiota, transcriptome, and metabolome of broilers
Source: Front Microbiol. 2023 Sep 19;14:1244004. doi: 10.3389/fmicb.2023.1244004 (PMC10547010; doi:10.3389/fmicb.2023.1244004)
Supplement: Supplementary file 5 [file Table_5.XLS]

## Sheet: CHC GO144
Table S5 top 30 GO enrichment analysis
Ontology	ID	Description	Pvalue	Padjust	geneID	Count
BP	GO:0006958	complement activation, classical pathway	0.000168242	0.486011	ENSGALG00000049747;ENSGALG00000055104;ENSGALG00000004771;ENSGALG00000049486;ENSGALG00000014603	5
BP	GO:0002548	monocyte chemotaxis	0.000282519	0.486011	ENSGALG00000014585;ENSGALG00000015148;ENSGALG00000028256	3
BP	GO:0097756	negative regulation of blood vessel diameter	0.000282519	0.486011	ENSGALG00000006202;ENSGALG00000006343;ENSGALG00000015895	3
BP	GO:0042310	vasoconstriction	0.000282519	0.486011	ENSGALG00000006202;ENSGALG00000006343;ENSGALG00000015895	3
BP	GO:0006936	muscle contraction	0.000285595	0.486011	ENSGALG00000006835;ENSGALG00000011708;ENSGALG00000011086;ENSGALG00000006343;ENSGALG00000006202	5
BP	GO:0006956	complement activation	0.000297613	0.486011	ENSGALG00000049747;ENSGALG00000055104;ENSGALG00000004771;ENSGALG00000049486;ENSGALG00000014603	5
BP	GO:0002376	immune system process	0.000305607	0.486011	ENSGALG00000049747;ENSGALG00000055104;ENSGALG00000028256;ENSGALG00000004771;ENSGALG00000044940;ENSGALG00000015148;ENSGALG00000027247;ENSGALG00000014585;ENSGALG00000045085;ENSGALG00000014603;ENSGALG00000041459;ENSGALG00000006756;ENSGALG00000049486;ENSGALG00000033932	14
BP	GO:0071674	mononuclear cell migration	0.000318179	0.486011	ENSGALG00000014585;ENSGALG00000015148;ENSGALG00000028256	3
BP	GO:0002252	immune effector process	0.000380688	0.486011	ENSGALG00000049747;ENSGALG00000055104;ENSGALG00000004771;ENSGALG00000045085;ENSGALG00000014603;ENSGALG00000041459;ENSGALG00000049486;ENSGALG00000027247	8
BP	GO:0090131	mesenchyme migration	0.000390782	0.486011	ENSGALG00000011086;ENSGALG00000006343	2
CC	GO:0005576	extracellular region	7.10904e-07	0.0141463	ENSGALG00000049747;ENSGALG00000055104;ENSGALG00000043909;ENSGALG00000011271;ENSGALG00000004771;ENSGALG00000032220;ENSGALG00000047383;ENSGALG00000005120;ENSGALG00000003015;ENSGALG00000003283;ENSGALG00000028256;ENSGALG00000003196;ENSGALG00000014585;ENSGALG00000029669;ENSGALG00000040342;ENSGALG00000014603;ENSGALG00000030007;ENSGALG00000027165;ENSGALG00000049486;ENSGALG00000006756	20
CC	GO:0031012	extracellular matrix	1.79183e-06	0.0178278	ENSGALG00000011271;ENSGALG00000001343;ENSGALG00000032220;ENSGALG00000047383;ENSGALG00000005120;ENSGALG00000003283;ENSGALG00000029669;ENSGALG00000040342;ENSGALG00000004290;ENSGALG00000023542;ENSGALG00000000927	11
CC	GO:0062023	collagen-containing extracellular matrix	2.97704e-06	0.0197467	ENSGALG00000011271;ENSGALG00000001343;ENSGALG00000032220;ENSGALG00000003283;ENSGALG00000005120;ENSGALG00000040342;ENSGALG00000004290;ENSGALG00000000927	8
CC	GO:0005615	extracellular space	6.13807e-06	0.0305354	ENSGALG00000007381;ENSGALG00000028256;ENSGALG00000011271;ENSGALG00000047380;ENSGALG00000000927;ENSGALG00000003015;ENSGALG00000011086;ENSGALG00000015148;ENSGALG00000006343;ENSGALG00000014585;ENSGALG00000029669;ENSGALG00000014603;ENSGALG00000004290;ENSGALG00000006756;ENSGALG00000013722;ENSGALG00000049486;ENSGALG00000033932	17
CC	GO:0043230	extracellular organelle	0.000650353	0.681125	ENSGALG00000023542;ENSGALG00000006202;ENSGALG00000011086;ENSGALG00000015148;ENSGALG00000006343	5
CC	GO:0005865	striated muscle thin filament	0.0030229	1	ENSGALG00000011708;ENSGALG00000011086	2
CC	GO:0036379	myofilament	0.0030229	1	ENSGALG00000011708;ENSGALG00000011086	2
CC	GO:0070062	extracellular exosome	0.00368005	1	ENSGALG00000006202;ENSGALG00000011086;ENSGALG00000015148;ENSGALG00000006343	4
CC	GO:0031430	M band	0.00382842	1	ENSGALG00000019157;ENSGALG00000011708	2
CC	GO:0106083	nuclear membrane protein complex	0.00426451	1	ENSGALG00000048441;ENSGALG00000048452	2
MF	GO:0048306	calcium-dependent protein binding	0.000774508	0.685936	ENSGALG00000006835;ENSGALG00000006217;ENSGALG00000015148	3
MF	GO:0015280	ligand-gated sodium channel activity	0.00115667	0.721973	ENSGALG00000006202;ENSGALG00000006270	2
MF	GO:0004857	enzyme inhibitor activity	0.0130116	1	ENSGALG00000003015;ENSGALG00000007381;ENSGALG00000015148;ENSGALG00000028318;ENSGALG00000038672	5
MF	GO:0005509	calcium ion binding	0.0181598	1	ENSGALG00000006835;ENSGALG00000014603;ENSGALG00000006217;ENSGALG00000005120;ENSGALG00000003283;ENSGALG00000015148;ENSGALG00000032282;ENSGALG00000025764	8
MF	GO:0004027	alcohol sulfotransferase activity	0.00516796	1	ENSGALG00000016805	1
MF	GO:0005292	high-affinity lysine transmembrane transporter activity	0.00516796	1	ENSGALG00000011220	1
MF	GO:0005289	high-affinity arginine transmembrane transporter activity	0.00516796	1	ENSGALG00000011220	1
MF	GO:0005287	high-affinity basic amino acid transmembrane transporter activity	0.00516796	1	ENSGALG00000011220	1
MF	GO:0043495	protein-membrane adaptor activity	0.00676878	1	ENSGALG00000048441;ENSGALG00000048452	2
MF	GO:0008009	chemokine activity	0.00791735	1	ENSGALG00000014585;ENSGALG00000028256	2
