# Supplementary material for: Heat stress exposure cause alterations in intestinal microbiota, transcriptome, and metabolome of broilers
Source: Front Microbiol. 2023 Sep 19;14:1244004. doi: 10.3389/fmicb.2023.1244004 (PMC10547010; doi:10.3389/fmicb.2023.1244004)
Supplement: Supplementary file 6 [file Table_6.XLS]

## Sheet: Sheet1
Table S6 Transcriptome KEGG enrichment analysis
Num	Pathway id	Description	Pvalue	Padjust
8	map05169	Epstein-Barr virus infection	0.000169187	0.00721865
6	map05150	Staphylococcus aureus infection	0.000151592	0.00970191
4	map05133	Pertussis	0.00033002	0.0105606
5	map04610	Complement and coagulation cascades	8.51e-05	0.0108891
6	map05322	Systemic lupus erythematosus	0.00046417	0.0118827
5	map05330	Allograft rejection	0.000777522	0.0165871
5	map05320	Autoimmune thyroid disease	0.00126289	0.0230928
5	map04640	Hematopoietic cell lineage	0.00209556	0.0268232
6	map04145	Phagosome	0.00171612	0.027458
5	map05416	Viral myocarditis	0.00199292	0.0283438
6	map05202	Transcriptional misregulation in cancer	0.00263422	0.0306527
5	map04064	NF-kappa B signaling pathway	0.0029256	0.0312064
3	map04742	Taste transduction	0.00421932	0.041544
7	map04151	PI3K-Akt signaling pathway	0.00681431	0.0623023
4	map05140	Leishmaniasis	0.00790516	0.0674573
4	map04218	Cellular senescence	0.0102612	0.0772606
2	map05020	Prion disease	0.00979555	0.0783644
2	map04960	Aldosterone-regulated sodium reabsorption	0.0133125	0.0896842
4	map05323	Rheumatoid arthritis	0.0130321	0.0926729
3	map05222	Small cell lung cancer	0.0146082	0.0934922
2	map05216	Thyroid cancer	0.0172951	0.100626
4	map05146	Amoebiasis	0.0165296	0.100752
5	map04020	Calcium signaling pathway	0.0181958	0.101264
3	map05310	Asthma	0.0197756	0.10547
3	map05143	African trypanosomiasis	0.02219	0.109243
3	map05142	Chagas disease	0.0216948	0.111077
2	map00480	Glutathione metabolism	0.0255565	0.121157
4	map05163	Human cytomegalovirus infection	0.0295066	0.130236
2	map05332	Graft-versus-host disease	0.0286028	0.130756
3	map04662	B cell receptor signaling pathway	0.0433873	0.142399
2	map05213	Endometrial cancer	0.0351041	0.144946
3	map04672	Intestinal immune network for IgA production	0.0340129	0.145122
3	map04664	Fc epsilon RI signaling pathway	0.0455482	0.145754
2	map04061	Viral protein interaction with cytokine and cytokine receptor	0.043335	0.145971
5	map05165	Human papillomavirus infection	0.0399959	0.146271
2	map04115	p53 signaling pathway	0.0496098	0.147676
4	map05152	Tuberculosis	0.0429757	0.148673
2	map04940	Type I diabetes mellitus	0.0397257	0.149556
2	map05217	Basal cell carcinoma	0.0421186	0.149755
2	map01524	Platinum drug resistance	0.0483297	0.150883
2	map05218	Melanoma	0.0483297	0.150883
2	map05212	Pancreatic cancer	0.0522067	0.151874
2	map05223	Non-small cell lung cancer	0.0522067	0.151874
3	map05340	Primary immunodeficiency	0.0392256	0.152148
2	map05144	Malaria	0.0385495	0.154198
2	map05214	Glioma	0.0575426	0.156712
2	map05220	Chronic myeloid leukemia	0.0575426	0.156712
3	map05225	Hepatocellular carcinoma	0.0571368	0.158989
3	map04650	Natural killer cell mediated cytotoxicity	0.0664406	0.170088
1	map00730	Thiamine metabolism	0.0652783	0.170523
3	map05167	Kaposi sarcoma-associated herpesvirus infection	0.0690922	0.173408
3	map04666	Fc gamma R-mediated phagocytosis	0.0708865	0.17449
2	map05210	Colorectal cancer	0.0731242	0.176602
2	map04612	Antigen processing and presentation	0.0746021	0.176835
3	map05414	Dilated cardiomyopathy	0.0763954	0.177793
3	map05203	Viral carcinogenesis	0.0960621	0.21957
2	map04512	ECM-receptor interaction	0.0994677	0.223366
2	map04928	Parathyroid hormone synthesis, secretion and action	0.106007	0.233947
3	map05166	Human T-cell leukemia virus 1 infection	0.10985	0.238319
3	map04510	Focal adhesion	0.116461	0.244377
4	map04080	Neuroactive ligand-receptor interaction	0.115082	0.245509
2	map04110	Cell cycle	0.129745	0.263608
2	map04926	Relaxin signaling pathway	0.129745	0.263608
3	map04072	Phospholipase D signaling pathway	0.127805	0.263855
1	map00512	Mucin type O-glycan biosynthesis	0.135396	0.266625
5	map05200	Pathways in cancer	0.139905	0.271331
2	map04068	FoxO signaling pathway	0.145602	0.278165
2	map04371	Apelin signaling pathway	0.150976	0.280071
1	map00790	Folate biosynthesis	0.153201	0.280139
2	map04270	Vascular smooth muscle contraction	0.14918	0.28081
2	map05224	Breast cancer	0.16002	0.288486
1	map00982	Drug metabolism - cytochrome P450	0.170646	0.30337
1	map00980	Metabolism of xenobiotics by cytochrome P450	0.179235	0.314274
2	map05226	Gastric cancer	0.183971	0.318221
2	map04921	Oxytocin signaling pathway	0.206519	0.334614
2	map04062	Chemokine signaling pathway	0.202738	0.337019
3	map05130	Pathogenic Escherichia coli infection	0.205587	0.337373
1	map05033	Nicotine addiction	0.200326	0.341889
1	map05219	Bladder cancer	0.200326	0.341889
2	map04514	Cell adhesion molecules	0.221719	0.350371
1	map04961	Endocrine and other factor-regulated calcium reabsorption	0.224931	0.351112
1	map00270	Cysteine and methionine metabolism	0.224931	0.351112
1	map05204	Chemical carcinogenesis	0.224931	0.351112
2	map05206	MicroRNAs in cancer	0.219813	0.351701
1	map05221	Acute myeloid leukemia	0.264293	0.397994
1	map05134	Legionellosis	0.268119	0.399061
1	map00983	Drug metabolism - other enzymes	0.27948	0.411189
1	map05211	Renal cell carcinoma	0.305319	0.4441
2	map04024	cAMP signaling pathway	0.325278	0.452561
1	map04212	Longevity regulating pathway - worm	0.319671	0.454643
1	map04971	Gastric acid secretion	0.319671	0.454643
2	map05170	Human immunodeficiency virus 1 infection	0.31765	0.456845
1	map00562	Inositol phosphate metabolism	0.333732	0.45933
2	map04060	Cytokine-cytokine receptor interaction	0.342364	0.46129
2	map05205	Proteoglycans in cancer	0.340471	0.46362
1	map01522	Endocrine resistance	0.354287	0.472383
2	map05168	Herpes simplex virus 1 infection	0.361194	0.476628
1	map05215	Prostate cancer	0.37748	0.493035
2	map04144	Endocytosis	0.390912	0.495414
1	map05032	Morphine addiction	0.387167	0.495574
1	map04012	ErbB signaling pathway	0.383955	0.496426
1	map04620	Toll-like receptor signaling pathway	0.396705	0.497826
1	map04070	Phosphatidylinositol signaling system	0.409196	0.508515
1	map04974	Protein digestion and absorption	0.418396	0.514949
1	map04066	HIF-1 signaling pathway	0.430444	0.519782
1	map04725	Cholinergic synapse	0.427455	0.521088
1	map04726	Serotonergic synapse	0.436376	0.522019
1	map05145	Toxoplasmosis	0.442246	0.524144
1	map04140	Autophagy - animal	0.500364	0.587584
1	map05418	Fluid shear stress and atherosclerosis	0.505578	0.588308
1	map04910	Insulin signaling pathway	0.510737	0.588958
1	map04611	Platelet activation	0.510737	0.588958
1	map04630	JAK-STAT signaling pathway	0.557184	0.59433
1	map04210	Apoptosis	0.525901	0.595711
1	map05160	Hepatitis C	0.530852	0.596044
1	map00230	Purine metabolism	0.550151	0.596774
1	map04310	Wnt signaling pathway	0.554852	0.596815
1	map05161	Hepatitis B	0.566394	0.599161
1	map04621	NOD-like receptor signaling pathway	0.547782	0.599282
1	map04120	Ubiquitin mediated proteolysis	0.573178	0.601367
1	map04934	Cushing syndrome	0.540601	0.601712
1	map04150	mTOR signaling pathway	0.540601	0.601712
1	map04022	cGMP-PKG signaling pathway	0.588602	0.612529
1	map04360	Axon guidance	0.621825	0.641884
1	map04714	Thermogenesis	0.693756	0.704768
1	map04810	Regulation of actin cytoskeleton	0.692134	0.708745
1	map04010	MAPK signaling pathway	0.790872	0.797099
1	map03013	RNA transport	0.797435	0.797435
