# Supplementary material for: Heat stress exposure cause alterations in intestinal microbiota, transcriptome, and metabolome of broilers
Source: Front Microbiol. 2023 Sep 19;14:1244004. doi: 10.3389/fmicb.2023.1244004 (PMC10547010; doi:10.3389/fmicb.2023.1244004)
Supplement: Supplementary file 7 [file Table_7.XLS]

## Sheet: Sheet1
Table S7 Differential metabolites information
ID	Metabolite	Regulate	Mode	VIP_pred_OPLS-DA	log2 FC	Pvalue	FDR
neg_34	5-L-Glutamyl-taurine	down	neg	1.6385	-0.079478	0.0003545	0.01826
neg_451	3-Methyladipic acid	down	neg	2.4508	-0.30276	0.002439	0.04328
neg_547	3-carboxy-4-methyl-5-pentyl-2-furanpropanoic acid	down	neg	2.7764	-0.434793	0.002714	0.04624
neg_620	2-hydroxy-3-(sulfooxy)butanedioic acid	down	neg	1.5042	-0.092494	0.002778	0.04654
neg_639	Xanthine	down	neg	1.3836	-0.0566412	0.0005265	0.02173
neg_1270	3-hydroxy-2-(hydroxymethyl)-2-[(sulfooxy)methyl]propanoic acid	down	neg	3.3731	-0.461959	1.49e-05	0.004554
neg_2666	PE(22:5/0:0)	down	neg	1.0836	-0.0400815	3.06e-05	0.006557
neg_2715	DL-2-hydroxy stearic acid	down	neg	3.1992	-0.334425	0.0001566	0.01341
neg_2720	Ascorbyl palmitate	down	neg	3.5717	-0.762926	4.78e-05	0.008663
neg_4187	7Z, 10Z, 13Z, 16Z, 19Z-docosapentaenoic acid	down	neg	1.2278	-0.0570914	0.0007547	0.02512
neg_4257	(4E,7E,10Z,13E,16E,19E)-docosa-4,7,10,13,16,19-hexaenoic acid	down	neg	1.1234	-0.0440921	4.53e-05	0.008566
neg_4364	PE(22:4/0:0)	down	neg	1.0595	-0.0387471	0.0005523	0.02173
neg_4394	Asteltoxin	down	neg	3.3653	-0.521391	0.0002111	0.01577
neg_4404	10-Hydroxymelleolide	down	neg	3.7116	-0.729531	6.22e-05	0.009514
neg_4407	Cis-9,10-Epoxystearic acid	down	neg	2.1404	-0.197931	0.001258	0.03117
neg_4495	Armillaric acid	down	neg	3.5228	-0.828025	0.0008939	0.02734
neg_4891	15-Acetyl-4-deoxynivalenol	down	neg	3.8613	-0.970017	6.67e-05	0.009767
neg_5168	P-Salicylic acid	down	neg	2.0688	-0.266906	0.001636	0.03597
neg_6591	Allose	down	neg	1.2099	-0.0609992	0.001116	0.02926
pos_129	4-(2-Aminophenyl)-2,4-dioxobutanoic acid	down	pos	2.0925	-0.141144	0.0008025	0.0355
pos_148	4-hydroxy-5-(3-methoxyphenyl)pentanoic acid	down	pos	2.9951	-0.362158	0.000938	0.03741
pos_278	Genipic acid	down	pos	2.0402	-0.107492	8.2e-05	0.01654
pos_388	L-Arginine	down	pos	1.0765	-0.0298826	0.001226	0.04063
pos_755	PC(0:0/20:4(5Z,8Z,11Z,14Z))	down	pos	1.5418	-0.054692	0.0001218	0.01703
pos_1549	1-Pyrroline	down	pos	1.2691	-0.0521469	0.001922	0.046
pos_1688	Alanyl-Lysine	down	pos	2.9693	-0.393842	0.002211	0.04897
pos_5251	Tryptophyl-Valine	down	pos	3.4686	-0.510046	0.000282	0.02537
pos_5445	19-Nor-5-androstenediol	down	pos	3.7295	-0.567468	7.77e-05	0.01654
pos_5448	N-Benzyloxycarbonylglycine	down	pos	3.0225	-0.415037	0.0005454	0.02946
pos_5769	L-Hypoglycin A	down	pos	1.3375	-0.0724828	0.0006503	0.03265
pos_6017	4-Hydroxybenzaldehyde	down	pos	1.0984	-0.0344558	0.001796	0.0455
pos_6468	1,4-Methylimidazoleacetic acid	down	pos	2.7892	-0.272994	0.001285	0.04129
pos_6470	L-Proline	down	pos	1.1849	-0.0371179	0.001943	0.046
pos_1769	Ornithine	down	pos	2.9074	-0.252742	4.42e-06	0.004607
neg_4	Adenylosuccinate	up	neg	2.7609	0.275603	0.0009873	0.02806
neg_58	Uridine monophosphate (UMP)	up	neg	1.7469	0.0962619	0.001708	0.0362
neg_59	ADP-ribose	up	neg	2.9238	0.253384	0.0001022	0.01179
neg_69	Guanidylic acid (guanosine monophosphate)	up	neg	2.0789	0.12499	0.0008506	0.02711
neg_76	(6S)-6-beta-hydroxy-1,4,5,6-tetrahydronicotinamide-adenine dinucleotide	up	neg	1.8663	0.10916	0.0002291	0.01601
neg_1361	Uridine 5'-diphosphoglucuronic acid	up	neg	2.2866	0.197991	0.0003727	0.01831
neg_5969	Adenosine diphosphate ribose	up	neg	1.727	0.1153	0.0006668	0.02379
neg_9	Adenosine monophosphate	up	neg	2.1894	0.136979	0.001823	0.03742
neg_599	Hexadecanedioic acid	up	neg	1.0821	0.0588014	0.001512	0.03456
pos_4	Adenosine 3'-monophosphate	up	pos	2.3837	0.131721	0.0009737	0.03741
pos_1970	3-Methyloxindole	up	pos	1.4791	0.0718999	0.001909	0.046
pos_5495	N-Acetylserotonin sulfate	up	pos	1.5372	0.0977456	0.001957	0.046
pos_5551	2-(2-Thienyl)furan	up	pos	1.462	0.0897693	0.00106	0.03894
