# Supplementary material for: Heat stress exposure cause alterations in intestinal microbiota, transcriptome, and metabolome of broilers
Source: Front Microbiol. 2023 Sep 19;14:1244004. doi: 10.3389/fmicb.2023.1244004 (PMC10547010; doi:10.3389/fmicb.2023.1244004)
Supplement: Supplementary file 8 [file Table_8.XLS]

## Sheet: Sheet1
Table S8 Metabolome KEGG enrichment analysis
Num	Pathway Desciption	Pathway_ID	Pvalue	Padjust
6	Purine metabolism	map00230	2.11e-06	4.01e-05
2	mTOR signaling pathway	map04150	3.33e-05	0.0003159
2	D-Arginine and D-ornithine metabolism	map00472	0.0003019	0.001434
4	ABC transporters	map02010	0.0002663	0.001687
3	Arginine and proline metabolism	map00330	0.0008014	0.003045
2	Arginine biosynthesis	map00220	0.001365	0.004323
2	Aminoacyl-tRNA biosynthesis	map00970	0.006869	0.01864
1	FoxO signaling pathway	map04068	0.01215	0.02885
1	Caffeine metabolism	map00232	0.05242	0.1107
1	Taurine and hypotaurine metabolism	map00430	0.05242	0.1107
1	Alanine, aspartate and glutamate metabolism	map00250	0.06626	0.1145
1	Glutathione metabolism	map00480	0.08892	0.1408
1	Folate biosynthesis	map00790	0.1306	0.155
1	Pentose and glucuronate interconversions	map00040	0.1263	0.1599
1	Ascorbate and aldarate metabolism	map00053	0.1132	0.1655
1	Fructose and mannose metabolism	map00051	0.1241	0.1684
1	Tryptophan metabolism	map00380	0.1847	0.2064
1	Ubiquinone and other terpenoid-quinone biosynthesis	map00130	0.2026	0.2139
1	Amino sugar and nucleotide sugar metabolism	map00520	0.2337	0.2337
