# Supplementary material for: Heat stress exposure cause alterations in intestinal microbiota, transcriptome, and metabolome of broilers
Source: Front Microbiol. 2023 Sep 19;14:1244004. doi: 10.3389/fmicb.2023.1244004 (PMC10547010; doi:10.3389/fmicb.2023.1244004)
Supplement: Supplementary file 9 [file Table_9.XLS]

## Sheet: Sheet1
Table S9 Transcriptome and metabolome co-enrich metabolic pathways
Description	Pvalue	Padjust	Type
Purine metabolism	0.550151	0.596774	transcriptome
Purine metabolism	2.108e-06	4.005e-05	metabolome
Glutathione metabolism	0.0255565	0.121157	transcriptome
Glutathione metabolism	0.08892	0.1408	metabolome
Folate biosynthesis	0.153201	0.280139	transcriptome
Folate biosynthesis	0.1306	0.155	metabolome
FoxO signaling pathway	0.145602	0.278165	transcriptome
FoxO signaling pathway	0.01215	0.02885	metabolome
mTOR signaling pathway	0.540601	0.601712	transcriptome
mTOR signaling pathway	3.326e-05	0.0003159	metabolome
